# Supplementary material for: Excited-State Polarizabilities: A Combined Density Functional Theory and Information-Theoretic Approach Study
Source: Molecules. 2023 Mar 12;28(6):2576. doi: 10.3390/molecules28062576 (PMC10058485; doi:10.3390/molecules28062576)
Supplement: Supplementary file 1 [file molecules-28-02576-s001.zip]

Archive with 1 entries (1 files):
- molecules-2223866-supplementary.pdf
